# Supplementary material for: Diversity and Genome Analysis of Australian and Global Oilseed Brassica napus L. Germplasm Using Transcriptomics and Whole Genome Re-sequencing
Source: Front Plant Sci. 2018 Apr 19;9:508. doi: 10.3389/fpls.2018.00508 (PMC5917405; doi:10.3389/fpls.2018.00508)
Supplement: TABLE S1 — List of canola varieties used in the study. [file Table_1.XLSX]

## Sheet: GBS-t
Sample	Other ID	Country of origin	Growth habit	Revised growth habit based on NJ classification
43C80		Australia	spring	spring
43C80-CL-1*		Australia	spring	spring
43C80-CL-2*		Australia	spring	spring
44C73-CL		Australia	spring	spring
44C79-CL		Australia	spring	spring
44Y84-CL		Australia	spring	spring
45C04		Australia	spring	spring
45C05		Australia	spring	spring
46C76		Australia	spring	spring
46C76-CL		Australia	spring	spring
46Y78		Australia	spring	spring
46Y78-CL		Australia	spring	spring
Ag-Castle		Australia	spring	spring
AG-Comet		Australia	spring	spring
AG-DROVER		Australia	spring	spring
Ag-Emblem		Australia	spring	spring
AGG90508	BLN 156	Australia	winter	spring
AGG90517	BLN 70	Australia	spring	spring
AGG90519	MALUKA	Australia	winter	spring
AGG90522	BLN 287	Australia	spring	spring
AGG90525	BLN 313	Australia	spring	spring
AGG90526	BLN 320	Australia	spring	spring
AGG90527	BLN 322	Australia	winter	spring
AGG90529	BLN 328	Australia	spring	spring
AGG90530	BLN 329	Australia	spring	spring
AGG90531	BLN 331	Australia	winter	spring
AGG90532	BLN 336	Australia	winter	spring
AGG90613	MARNOO	Australia	winter	spring
AGG90723	WESBELL	Australia	winter	winter
AGG90726	WESBROOK	Australia	winter	spring
AGG91197	GROUSE	Australia	winter	spring
AGG92051	989	Australia	winter	spring
AGG93061	BLN 322	Australia	spring	spring
AGG93065	BLN 331	Australia	spring	spring
AGG93066	BLN 336	Australia	spring	spring
AGG93090	RX5S	Australia	winter	spring
AGG93098	RZ11	Australia	winter	winter
AGG94666	Oscar	Australia	winter	spring
AGG95066	BNA 1	Australia	winter	winter
AGG95183	Surpass 400	Australia	winter	spring
AGG95429	Wesway	Australia	winter	spring
AGG95551	Surpass 402CL	Australia	winter	spring
AGG95552	Surpass 404CL	Australia	winter	spring
AGG95554	Surpass 600	Australia	winter	spring
AGG95584	Lantern	Australia	spring	spring
AGG95586	BravoTT	Australia	spring	spring
Ag-Outback		Australia	spring	spring
Ag-Spectrum		Australia	spring	spring
AGT-346		Australia	spring	spring
Archer		Australia	spring	spring
ATR-403		Australia	spring	spring
ATR-404		Australia	spring	spring
ATR-407		Australia	spring	spring
ATR-409		Australia	spring	spring
ATR-411		Australia	spring	spring
ATR-422		Australia	spring	spring
ATR-423		Australia	spring	spring
ATR-425		Australia	spring	spring
ATR-436		Australia	spring	spring
ATR-437		Australia	spring	spring
ATR-438		Australia	spring	spring
ATR-441		Australia	spring	spring
ATR-444		Australia	spring	spring
ATR-446		Australia	spring	spring
ATR-501		Australia	spring	spring
ATR-502		Australia	spring	spring
ATR-503		Australia	spring	spring
ATR-504		Australia	spring	spring
ATR-505		Australia	spring	spring
ATR-Banjo		Australia	spring	spring
ATR-Barra		Australia	spring	spring
ATR-Beacon		Australia	spring	spring
ATR-Cobbler		Australia	spring	spring
ATR-Gem		Australia	spring	spring
ATR-Hyden		Australia	spring	spring
ATR-Marlin		Australia	spring	spring
ATR-Stingray		Australia	spring	spring
ATR-Stubby		Australia	spring	spring
ATR-Summitt		Australia	spring	spring
AV-Garnet		Australia	spring	spring
AV-Jade		Australia	spring	spring
AV-Ruby		Australia	spring	spring
AV-Sapphire		Australia	spring	spring
AV-Zircon		Australia	spring	spring
BLN2026xSL902		Australia	spring	spring
BonanzaTT		Australia	spring	spring
CB-Argyle		Australia	spring	spring
CB-Boomer		Australia	spring	spring
CB-Scadden		Australia	spring	spring
CB-Sturt-HT		Australia	spring	spring
CB-Tanami		Australia	spring	spring
CB-Telfer		Australia	spring	spring
CB-Trilogy		Australia	spring	spring
CB-Tumby-HT		Australia	spring	spring
CC05002		Australia	spring	spring
CC05004-506L		Australia	spring	spring
CC05006		Australia	spring	spring
CC05015		Australia	spring	spring
CC05016		Australia	spring	spring
CC05018		Australia	spring	spring
CC05021		Australia	spring	spring
CC05022		Australia	spring	spring
CC05024		Australia	spring	spring
CC05028-5010L		Australia	spring	spring
CC05030		Australia	spring	spring
CC05032-502W		Australia	spring	spring
CC05033		Australia	spring	spring
CC05040		Australia	spring	spring
CC05053		Australia	spring	spring
CC05055		Australia	spring	spring
CC05069		Australia	spring	spring
CC06001		Australia	spring	spring
CC06010		Australia	spring	spring
CC06045		Australia	spring	spring
CC06059		Australia	spring	spring
Charlton		Australia	spring	spring
CI06001		Australia	spring	spring
CI06002		Australia	spring	spring
CI06003		Australia	spring	spring
CI06004		Australia	spring	spring
CI06005		Australia	spring	spring
CI06006		Australia	spring	spring
CI06007		Australia	spring	spring
CI06008		Australia	spring	spring
CI06009		Australia	spring	spring
CI06010		Australia	spring	spring
CI06011		Australia	spring	spring
CrusherTT		Australia	spring	spring
DH-Topaz		Australia	spring	spring
Dunkeld		Australia	spring	spring
Eyre		Australia	spring	spring
Flinders-TTC		Australia	spring	spring
HurricaneTT		Australia	spring	spring
Hyola-444TT		Australia	spring	spring
Hyola-450TT		Australia	spring	spring
Hyola-474-CL		Australia	spring	spring
Hyola-50		Australia	spring	spring
Hyola-555		Australia	spring	spring
Hyola-559TT		Australia	spring	spring
Hyola-575-CL		Australia	spring	spring
Hyola-577-CL		Australia	spring	spring
Insignia		Australia	spring	spring
KarooTT		Australia	spring	spring
Kimberly		Australia	spring	spring
Monty		Australia	spring	spring
Muster		Australia	spring	spring
Mystic		Australia	spring	spring
Narendra		Australia	spring	spring
Nuseed-Diamond		Australia	spring	spring
Opal		Australia	spring	spring
Pinnacle		Australia	spring	spring
Pioneer-44Y89		Australia	spring	spring
Pioneer-45Y86-CL		Australia	spring	spring
Purler		Australia	spring	spring
Rainbow		Australia	spring	spring
Rivette-1*		Australia	spring	spring
Rivette-2*		Australia	spring	spring
Rocket-CL		Australia	spring	spring
Rottnest-TTC-1*		Australia	spring	spring
Rottnest-TTC-2*		Australia	spring	spring
RQ-0011		Australia	spring	spring
RQ-0011-CL		Australia	spring	spring
RR-002		Australia	spring	spring
RR-002-CL		Australia	spring	spring
RT001		Australia	spring	spring
RT005		Australia	spring	spring
RT006		Australia	spring	spring
RT009		Australia	spring	spring
RT013		Australia	spring	spring
RT014		Australia	spring	spring
RT-056		Australia	spring	spring
RT057		Australia	spring	spring
RT058		Australia	spring	spring
RT059		Australia	spring	spring
RT076		Australia	spring	spring
RT078		Australia	spring	spring
RT096		Australia	spring	spring
RT-108		Australia	spring	spring
RT117		Australia	spring	spring
RT123		Australia	spring	spring
RT125		Australia	spring	spring
RT-146		Australia	spring	spring
RT-148		Australia	spring	spring
Signal		Australia	spring	spring
SKIPTON		Australia	spring	spring
StormTT		Australia	spring	spring
Tarcoola		Australia	spring	spring
TawrifficTT		Australia	spring	spring
ThumperTT		Australia	spring	spring
ThunderTT		Australia	spring	spring
TornadoTT		Australia	spring	spring
Trigold		Australia	spring	spring
VIC001	06CC-011*706L*808W	Australia	spring x winter	spring x winter
VIC002	06CC-019*7010L*804W	Australia	spring x winter	spring x winter
VIC003	06CC-019*7010L*805W	Australia	spring x winter	spring x winter
VIC004	06CC-020*704L*802W	Australia	spring x winter	spring x winter
VIC005	06CC-020*704L*805W	Australia	spring x winter	spring x winter
VIC006	06CC-043*7010L*805W	Australia	spring x winter	spring x winter
VIC007	06CC-043*7010L*809W	Australia	spring x winter	spring x winter
VIC008	06CC-044*703L*805W	Australia	spring x winter	spring x winter
VIC009	06CC-044*703L*808W	Australia	spring x winter	spring x winter
VIC010	06CC-054*709L*807W	Australia	spring x winter	spring x winter
VIC011	06CC-055*703L*808W	Australia	spring x winter	spring x winter
VIC012	06CC-055*703L*809W	Australia	spring x winter	spring x winter
VIC013	06CC-055*708L*807W	Australia	spring x winter	spring x winter
VIC014	06CC-055*708L*809W	Australia	spring x winter	spring x winter
VIC015	06CC-056*707L*803W	Australia	spring x winter	spring x winter
VIC016	06CC-056*707L*808W	Australia	spring x winter	spring x winter
VIC017	06CC-057*701L*803W	Australia	spring x winter	spring x winter
VIC018	06CC-057*702L*801W	Australia	spring x winter	spring x winter
VIC019	06CC-067*703L*804W	Australia	spring x winter	spring x winter
VIC020	06CC-067*7019L*802W	Australia	spring x winter	spring x winter
VIC021	06CC-072*701L*804W	Australia	spring x winter	spring x winter
VIC022	06CC-072*702L*803W	Australia	spring x winter	spring x winter
VIC023	06CC-076*703L*803W	Australia	spring x winter	spring x winter
VIC024	06CC-080*702L*805W	Australia	spring x winter	spring x winter
VIC025	06CC-080*702L*807W	Australia	spring x winter	spring x winter
VIC026	06CC-080*702L*808W	Australia	spring x winter	spring x winter
VIC027	06CC-080*705L*8010W	Australia	spring x winter	spring x winter
VIC028	06CC-080*7012L*808W	Australia	spring x winter	spring x winter
VIC029	06CC-080*7012L*8010W	Australia	spring x winter	spring x winter
VIC030	06CC-080*7016L*804W	Australia	spring x winter	spring x winter
VIC031	06GC-038*707L*803W	Australia	spring x winter	spring x winter
VIC032	06GC-042*709L*808W	Australia	spring x winter	spring x winter
VIC033	06GC-051*701L*807W	Australia	spring x winter	spring x winter
VIC034	06GC-051*709L*801W	Australia	spring x winter	spring x winter
VIC035	06GC-057*709L*802W	Australia	spring x winter	spring x winter
VIC036	06GC-060*7010L*808W	Australia	spring x winter	spring x winter
VIC037	06GC-060*7019L*802W	Australia	spring x winter	spring x winter
VIC038	06GC-038*7013W*803W	Australia	spring x winter	spring x winter
VIC039	06GC-041*7013W*801W	Australia	spring x winter	spring x winter
VIC040	06GC-042*7014W*803W	Australia	spring x winter	spring x winter
VIC041	06GC-042*7014W*806W	Australia	spring x winter	spring x winter
VIC042	06GC-048*701W*803W	Australia	spring x winter	spring x winter
VIC043	06GC-048*702W*803W	Australia	spring x winter	spring x winter
VIC044	06GC-056*707W*803W	Australia	spring x winter	spring x winter
VIC045	06GC-056*707W*808W	Australia	spring x winter	spring x winter
VIC046	06GC-057*705W*805W	Australia	spring x winter	spring x winter
VIC047	06GC-057*7012W*801W	Australia	spring x winter	spring x winter
VIC048	06GC-057*7012W*802W	Australia	spring x winter	spring x winter
VIC049	06GC-058*707W*808W	Australia	spring x winter	spring x winter
VIC050	06GC-058*7016W*808W	Australia	spring x winter	spring x winter
VIC051	06GC-059*709W*802W	Australia	spring x winter	spring x winter
VIC052	06GC-059*709W*804W	Australia	spring x winter	spring x winter
VIC053	06GC-060*702W*807W	Australia	spring x winter	spring x winter
VIC054	06GC-060*706W*807W	Australia	spring x winter	spring x winter
VIC055	06GC-060*7010W*803W	Australia	spring x winter	spring x winter
VIC056	06GC-060*7019W*804W	Australia	spring x winter	spring x winter
VIC057	06GC-015*703W*806W	Australia	spring x winter	spring x winter
VIC058	06GC-017*707W*803W	Australia	spring x winter	spring x winter
VIC059	06GC-021*701W*8011W	Australia	spring x winter	spring x winter
VIC060	06GC-021*701W*8013W	Australia	spring x winter	spring x winter
VIC061	06GC-021*706W*807W	Australia	spring x winter	spring x winter
VIC062	06GC-021*706W*8014W	Australia	spring x winter	spring x winter
VIC063	06GC-021*7016W*8011W	Australia	spring x winter	spring x winter
Victory-V3002		Australia	spring	spring
Warrior-CL-b		Australia	spring	spring
Westar-10b		Australia	spring	spring
AGG95428	Janetzkis Weihenstepphaner, Janetzkis	Austria	winter	spring
AGG95728	Annick	Belgium	winter	winter
AGG95910	Bladkool Van Lo	Belgium	winter	winter
AGG90078	TRIBUTE	Canada	winter	spring
AGG90079	OAC TRITAN	Canada	winter	spring
AGG90617	MIDAS	Canada	winter	spring
AGG90848	10002	Canada	winter	spring
AGG94665	ACS-N8	Canada	winter	spring
AGG95450	Nugget	Canada	winter	spring
AGG95451	Oro	Canada	winter	spring
AGG90544	CHINA D	China	winter	semi-winter
AGG94478	363	China	winter	semi-winter
AGG94479	424	China	winter	semi-winter
AGG95436	CR2264 / 85	China	winter	semi-winter
AGG95589	Fan023	China	winter	semi-winter
AGG95590	Fan028	China	winter	semi-winter
AGG95591	Zhongshu-ang N0.4	China	winter	semi-winter
AGG95593	Qu1104	China	winter	semi-winter
AGG95594	Zhongyou-za No.8	China	winter	semi-winter
AGG95595	Zhongyou 821	China	winter	semi-winter
AGG95596	Fan168	China	winter	semi-winter
AGG95597	Fan189	China	winter	semi-winter
AGG95598	Ding110	China	winter	semi-winter
AGG95599	Ding474	China	winter	semi-winter
AGG95600	P617	China	winter	semi-winter
AGG95601	P624	China	winter	semi-winter
AGG95602	Yu 178	China	winter	semi-winter
AGG95603	03-p74-3	China	winter	semi-winter
AGG95604	03-p74-4	China	winter	semi-winter
AGG95605	03-p74-6	China	winter	semi-winter
AGG95606	03-p74-11	China	winter	semi-winter
AGG95607	04-p34	China	winter	semi-winter
AGG95608	06-6-3725	China	winter	semi-winter
AGG95609	06-6-3737	China	winter	semi-winter
AGG95610	06-6-3771	China	winter	semi-winter
AGG95611	06-6-3777	China	winter	semi-winter
AGG95612	06-6-3792	China	winter	semi-winter
AGG95613	06-P71-1	China	winter	semi-winter
AGG95614	06-P71-2	China	winter	semi-winter
AGG95615	05-P71-11	China	winter	semi-winter
AGG95616	05-P36 R	China	winter	semi-winter
AGG95618	ZY002	China	winter	semi-winter
AGG95619	ZY003	China	winter	semi-winter
AGG95620	ZY004	China	winter	semi-winter
AGG95621	ZY005	China	winter	semi-winter
AGG95622	ZY006	China	winter	winter
AGG95623	ZY007	China	winter	semi-winter
AGG95624	ZY008	China	winter	semi-winter
AGG95625	ZY009	China	winter	semi-winter
AGG95626	ZY010	China	winter	semi-winter
AGG95627	ZY011	China	winter	semi-winter
AGG95628	ZY012	China	winter	semi-winter
AGG95629	ZY013	China	winter	semi-winter
AGG95630	ZY014	China	winter	semi-winter
AGG95631	ZY015	China	winter	semi-winter
AGG95632	ZY016	China	winter	semi-winter
AGG96011	Shen-Li Jutsaj	China	winter	winter
AGG95276	Kromerska	Czechoslovakia	winter	winter
AGG95392	Ceska, Ceska Krajowa	Czechoslovakia	winter	spring
AGG95747	Danska	Czechoslovakia	winter	winter
AGG95809	Mira	Czechoslovakia	winter	winter
AGG95833	Silesia	Czechoslovakia	winter	winter
AGG95890-1*	Trebioska	Czechoslovakia	winter	winter
AGG95890-2*	Trebioska	Czechoslovakia	winter	winter
AGG96000	Trebieckska Krajova	Czechoslovakia	winter	winter
AGG96090	Kromerska	Czechoslovakia	winter	winter
AGG95272	Industry	Denmark	winter	winter
AGG95772	Helios Aarslev	Denmark	winter	winter
AGG95924	Kintol	Denmark	winter	winter
AGG95925	Symbol	Denmark	winter	winter
AGG95406	Kubanskij	Former Soviet Union	winter	spring
AGG95751	Dublanskij	Former Soviet Union	winter	winter
AGG95811	Mitnickij 2	Former Soviet Union	winter	winter
AGG95825	Promin	Former Soviet Union	winter	winter
AGG95836	Skriverskij	Former Soviet Union	winter	winter
AGG96001	Niemierczanski	Former Soviet Union	winter	winter
AGG96042	Prominj	Former Soviet Union	winter	winter
AGG96073	Otradnenskij	Former Soviet Union	winter	winter
AGG96080	Snitynskij	Former Soviet Union	winter	winter
AGG90043	BIENVENU	France	winter	winter
AGG95411	Lingot	France	winter	winter
AGG95442	Brutor	France	winter	spring
AGG95732	Arvor	France	winter	winter
AGG95738	Bienvenue, R 33	France	winter	winter
AGG95775	Jade	France	winter	winter
AGG95777	Janus	France	winter	winter
AGG95779	Kentan, R 68 A	France	winter	winter
AGG95780	Kid, R 47	France	winter	winter
AGG95790	Lingot, R-26	France	winter	winter
AGG95821	Parapluie	France	winter	winter
AGG95848	Tandem, In 404	France	winter	winter
AGG95849	Tim	France	winter	winter
AGG95852	Valdor	France	winter	winter
AGG96008	R-33	France	winter	winter
AGG96009	R-47	France	winter	winter
AGG96010	R-71-16	France	winter	winter
AGG96027	Hambourg	France	winter	winter
AGG96044	Andol	France	winter	winter
AGG96047	Bristol	France	winter	winter
AGG96052	Enrol	France	winter	winter
AGG96053	Samurai	France	winter	winter
Camberra-b		France	winter	winter
Campala-b		France	winter	winter
Cando-b		France	winter	winter
Capitol-b		France	winter	winter
Capvert-b		France	winter	winter
Caracas-b		France	winter	winter
Carolus-b		France	winter	winter
Carousel-b		France	winter	winter
Columbus-b		France	winter	winter
Evrol-b		France	winter	winter
Jet-Neuf-b		France	winter	winter
AGG90039	TAMARA	Germany	winter	winter
AGG95410	Liho	Germany	winter	spring
AGG95444	Duplo	Germany	winter	spring
AGG95449	Kroko	Germany	winter	winter
AGG95454	Spaeths Zollerngold	Germany	winter	spring
AGG95729	Annika, Semu 1008-84	Germany	winter	winter
AGG95731	Arabella, Semu 1067/83, Rm 7/79	Germany	winter	winter
AGG95736	Belinda, B1/78	Germany	winter	winter
AGG95742	Boxer	Germany	winter	winter
AGG95746	Corina	Germany	winter	winter
AGG95748	Diadem	Germany	winter	winter
AGG95749	Diana	Germany	winter	winter
AGG95752	Eka	Germany	winter	winter
AGG95755	Eragi	Germany	winter	winter
AGG95756	Erra	Germany	winter	winter
AGG95759	Expander	Germany	winter	winter
AGG95764	Furax	Germany	winter	winter
AGG95766	Germander	Germany	winter	winter
AGG95768	Girita	Germany	winter	winter
AGG95774	Ideal, Gr 6608	Germany	winter	winter
AGG95781	Kurander	Germany	winter	winter
AGG95784	Ledos	Germany	winter	winter
AGG95786	Libelle	Germany	winter	winter
AGG95787	Libra	Germany	winter	winter
AGG95788	Libraska	Germany	winter	winter
AGG95789	Libravo, Wrg 43	Germany	winter	winter
AGG95791	Lirafit, Wrf 22	Germany	winter	winter
AGG95792	Liranova	Germany	winter	winter
AGG95793	Lirastern	Germany	winter	winter
AGG95794	Liwera	Germany	winter	winter
AGG95796	Luna	Germany	winter	winter
AGG95798	Maja	Germany	winter	winter
AGG95799	Malfura	Germany	winter	winter
AGG95800	Malux, Bnw 34	Germany	winter	winter
AGG95803	Maras	Germany	winter	winter
AGG95807	Marinus, BNW 24	Germany	winter	winter
AGG95810	Mirander	Germany	winter	winter
AGG95816	Nubi	Germany	winter	winter
AGG95819	Orbis	Germany	winter	winter
AGG95823	Perle, Ha 3804	Germany	winter	winter
AGG95824	Planet	Germany	winter	winter
AGG95827	Rapso	Germany	winter	winter
AGG95828	Rasant	Germany	winter	winter
AGG95834	Sinera	Germany	winter	winter
AGG95846	Synra	Germany	winter	winter
AGG95851	Tori, Ar 476/74	Germany	winter	winter
AGG95858	Nurator	Germany	winter	winter
AGG95859	Nutiva	Germany	winter	winter
AGG95862	Accord	Germany	winter	winter
AGG95865	Aztec	Germany	winter	winter
AGG95869	Lirex	Germany	winter	winter
AGG95870	Atlas	Germany	winter	winter
AGG95872	Liragruen	Germany	winter	winter
AGG95874	Primander	Germany	winter	winter
AGG95875	Giessener Hoehenraps	Germany	winter	winter
AGG95876	Lisolde	Germany	winter	winter
AGG95877	Libor	Germany	winter	winter
AGG95880	Marathon	Germany	winter	winter
AGG95882	Lion	Germany	winter	winter
AGG95883	Niklot	Germany	winter	winter
AGG95888	Ligora	Germany	winter	winter
AGG95889	Niederarnbacher	Germany	winter	winter
AGG95891	Valdivia	Germany	winter	winter
AGG95892	Billinda	Germany	winter	winter
AGG95895	Liratop-00	Germany	winter	winter
AGG95896	Cato	Germany	winter	winter
AGG95898	Clipper	Germany	winter	winter
AGG95903	Lirapid	Germany	winter	winter
AGG95904	Passat	Germany	winter	winter
AGG95905	Liranord	Germany	winter	winter
AGG95906	Limerick	Germany	winter	winter
AGG95908	Lester	Germany	winter	winter
AGG95911	Hermes	Germany	winter	winter
AGG95914	Ligoris	Germany	winter	winter
AGG95915	Pitball	Germany	winter	winter
AGG95917	Eurol	Germany	winter	winter
AGG95918	Karola	Germany	winter	winter
AGG95919	Erox	Germany	winter	winter
AGG95920	Listol	Germany	winter	winter
AGG95921	Libero	Germany	winter	winter
AGG95927	Metol	Germany	winter	winter
AGG95928	Fornax	Germany	winter	winter
AGG95929	Licondor	Germany	winter	winter
AGG95930	Contiki	Germany	winter	winter
AGG95931	Rosko	Germany	winter	winter
AGG95932	Olymp	Germany	winter	winter
AGG95933	Maxol	Germany	winter	winter
AGG95934	Liberty	Germany	winter	winter
AGG95935	Envol	Germany	winter	winter
AGG95937	Licrown	Germany	winter	winter
AGG95938	Prince	Germany	winter	winter
AGG95939	Alfa	Germany	winter	winter
AGG95940	Liberator	Germany	winter	winter
AGG95941	Zeus	Germany	winter	winter
AGG95942	Lord	Germany	winter	winter
AGG95943	Gregor	Germany	winter	winter
AGG96025	Fiona	Germany	winter	winter
AGG96032	Leonessa	Germany	winter	winter
AGG96033	Liborius	Germany	winter	winter
AGG96035	Lirajet	Germany	winter	winter
AGG96036	Lirektor	Germany	winter	winter
AGG96039	Norli	Germany	winter	winter
AGG96041	Perle	Germany	winter	winter
AGG96045	Annika	Germany	winter	winter
AGG96051	Doublol	Germany	winter	winter
AGG96056	Silvia	Germany	winter	winter
AGG96058	2-9016	Germany	winter	winter
AGG96060	BK 11	Germany	winter	winter
AGG96062	BNW 1.88/86	Germany	winter	winter
AGG96067	Falcon	Germany	winter	winter
AGG96068	Gloria	Germany	winter	winter
AGG96071	Liborius	Germany	winter	winter
AGG96074	PHP 17/90	Germany	winter	winter
AGG96079	Silex	Germany	winter	winter
AGG96081	Wotan	Germany	winter	winter
AGG96111	Gesunder	Germany	winter	winter
AGG95761	Fertödi Törzskönyvezett	Hungary	winter	winter
AGG95762	Fertödi Uj	Hungary	winter	winter
AGG95769	Gk Savaria	Hungary	winter	winter
AGG95839	Sobotka Utantermés	Hungary	winter	winter
AGG92466	ST 70/29S3	India	winter	spring
AGG95633	Neelam	India	winter	winter
AGG95634	GSL1	India	winter	winter
AGG95635	GSL2	India	winter	winter
AGG95637	TERI(00)R9903	India	winter	spring
AGG95441	Olimpiade	Italy	winter	winter
AGG95472	K 8137	Italy	winter	winter
AGG90539	CHIKUZEN	Japan	winter	semi-winter
AGG90585	ISUZU	Japan	winter	semi-winter
AGG90587	IWASHIRO	Japan	winter	semi-winter
AGG95725	Abukuma	Japan	winter	winter
AGG95733	Asahi Natane	Japan	winter	semi-winter
AGG95734	Azuma (light Yellow)	Japan	winter	winter
AGG95804	Marasaki	Japan	winter	semi-winter
AGG95813	Murusaki	Japan	winter	winter
AGG95832	Seiyoushu	Japan	winter	winter
AGG95847	Taisetsu	Japan	winter	winter
AGG95868	Kabulena	Japan	winter	winter
AGG95885	Amori	Japan	winter	winter
AGG95471	Judzae	Korea, South	winter	semi-winter
AGG96014	Skriverskii	Latvia	winter	winter
AGG96018	SKR. II Kormovoi	Latvia	winter	winter
AGG95197	CGN 17306	Morocco	winter	winter
AGG95726	Adonis	Netherlands	winter	winter
AGG95735	Barcoli	Netherlands	winter	winter
AGG95757	Esora	Netherlands	winter	spring
AGG95802	Marana	Netherlands	winter	winter
AGG95856	Viva	Netherlands	winter	winter
AGG95860	Baraska	Netherlands	winter	winter
AGG95884	Rampal	Netherlands	winter	winter
AGG95909	Windal	Netherlands	winter	winter
AGG95912	Mara	Netherlands	winter	winter
AGG95916	Anton	Netherlands	winter	winter
AGG95730	Aphid Resistant Rape	New Zealand	winter	winter
AGG95767	Giant Rape	New Zealand	winter	winter
AGG95437	Cubs Root	North korea	winter	semi-winter
AGG95438	Daichousen (Mizuyasu)	North Korea	winter	winter
AGG95439	Nakate Chousen	North korea	winter	semi-winter
AGG90070	NARC 82	Pakistan	winter	winter
AGG95737	Beryl, Jg 75	Poland	winter	winter
AGG95743	Bravo Nova	Poland	winter	winter
AGG95770	Granulo	Poland	winter	winter
AGG95771	Halix, Dolnoslaski	Poland	winter	winter
AGG95782	Kutnowski	Poland	winter	winter
AGG95801	Mar, Mah 386	Poland	winter	winter
AGG95817	Nusi	Poland	winter	winter
AGG95837	Skrzeszowicka, Fero	Poland	winter	winter
AGG95838	Slonski	Poland	winter	winter
AGG95843	Syn 1	Poland	winter	winter
AGG95844-1*	Syn 2	Poland	winter	winter
AGG95844-2*	Syn 2	Poland	winter	winter
AGG95845	Syn 4	Poland	winter	winter
AGG95850	Tomek, Our 182	Poland	winter	winter
AGG95893	Skreszowiki	Poland	winter	winter
AGG95998	k 2040	Poland	winter	winter
AGG95999	Dolnoslayski	Poland	winter	winter
AGG96046	Brilland	Poland	winter	winter
AGG96061	BK-257	Poland	winter	winter
AGG96063	BOH 5	Poland	winter	winter
AGG96064	BOH 283	Poland	winter	winter
AGG96075	POB 128/83	Poland	winter	winter
AGG96076	POB 286	Poland	winter	winter
AGG96077	POB 488	Poland	winter	winter
AGG95829	Ratona, Lv 609-76	Romania	winter	winter
AGG92455	Norde	Sweden	winter	winter
AGG95263	Gulle	Sweden	winter	spring
AGG95727	Allie	Sweden	winter	winter
AGG95754	Emil, Ww 861	Sweden	winter	winter
AGG95778	Karab	Sweden	winter	winter
AGG95797	Magnus	Sweden	winter	winter
AGG95806	Margo	Sweden	winter	winter
AGG95815	Niclos	Sweden	winter	spring
AGG95818	Optima, Dp 19-29	Sweden	winter	spring
AGG95820	Orion	Sweden	winter	winter
AGG95830	Rustan	Sweden	winter	winter
AGG95831	Seger	Sweden	winter	winter
AGG95835	Sipal	Sweden	winter	winter
AGG95841	Status, Sv 74-19	Sweden	winter	winter
AGG95855	Viktor	Sweden	winter	winter
AGG95936	Magnum	Sweden	winter	winter
AGG96026	Glacier	Sweden	winter	winter
AGG96029	Heimer	Sweden	winter	winter
AGG96040	Panter	Sweden	winter	winter
AGG96050	Crystal	Sweden	winter	winter
AGG96082	WW 955	Sweden	winter	winter
AGG96083	WW 957	Sweden	winter	winter
AGG96084	WW 986	Sweden	winter	winter
AGG95812	Muitnizkij	Ukraine	winter	winter
AGG96002	Vinnickij 21	Ukraine	winter	winter
AGG96003	Vinnickij 15/59	Ukraine	winter	winter
AGG96004	Nemercanski 1	Ukraine	winter	winter
AGG96005	Nemercanskij 2268	Ukraine	winter	winter
AGG96006	Podol'skij Mestnij	Ukraine	winter	winter
AGG96007	Mansholts Hamburger	Ukraine	winter	winter
AGG96013	Novochart	Ukraine	winter	winter
AGG96015	Kievskii 216	Ukraine	winter	winter
AGG96016	Kievskii 18	Ukraine	winter	winter
AGG96017	Kombi	Ukraine	winter	winter
AGG96019	Uspekh	Ukraine	winter	winter
AGG96020	Blagodatnyi	Ukraine	winter	winter
AGG96021	Fedorovskii	Ukraine	winter	winter
AGG96022	Snityskii	Ukraine	winter	winter
AGG96023	Ksaverovskii	Ukraine	winter	winter
AGG96024	Kodakskii	Ukraine	winter	winter
AGG90061	SHOGUN	United Kingdom	winter	winter
AGG90062	MIKADO	United Kingdom	winter	winter
AGG95739	Bishop	United Kingdom	winter	winter
AGG95745	Canard	United Kingdom	winter	winter
AGG95753	Elsom's Giant Broadleaf Rape Seed	United Kingdom	winter	winter
AGG95758	Essex Broad Leaved	United Kingdom	winter	winter
AGG95783	Lair	United Kingdom	winter	winter
AGG95863	Susana	United Kingdom	winter	winter
AGG95922	Gazelle	United Kingdom	winter	winter
AGG95923	Leadol	United Kingdom	winter	winter
AGG95926	Leader	United Kingdom	winter	winter
AGG96049	Corvette	United Kingdom	winter	winter
AGG96054	Score	United Kingdom	winter	winter
AGG96104	Capricorn	United Kingdom	winter	winter
AGG90612	MARINO	Unknown	winter	spring
AGG95482	Towe	Unknown	winter	spring
AGG95822	Parasol	Unknown	winter	winter
AGG95840	Solida	Unknown	winter	winter
AGG95842	Stieglers Sobotka	Unknown	winter	winter
AGG95853	Vectis	Unknown	winter	winter
AGG95857	W E M	Unknown	winter	winter
AGG95867	Rongai	Unknown	winter	winter
AGG95881	Ledas	Unknown	winter	winter
AGG95887	Wolinski	Unknown	winter	winter
AGG95894	Kamienna Glova	Unknown	winter	winter
AGG95897	Cundys Giant	Unknown	winter	winter
AGG95901	Ledi	Unknown	winter	winter
AGG95994	Potem	Unknown	winter	winter
AGG96028	Hambourger	Unknown	winter	winter
AGG96030	Hunnia	Unknown	winter	winter
AGG96031	Lecor	Unknown	winter	winter
AGG96034	Link	Unknown	winter	winter
AGG96037	Mansholts Forko	Unknown	winter	winter
AGG96043	Octavia	Unknown	winter	winter
AGG96048-1*	Buko	Unknown	winter	winter
AGG96048-2*	Buko	Unknown	winter	winter
AGG96059	AGR.89-3	Unknown	winter	winter
AGG96069	GN-33/84	Unknown	winter	winter
AGG93099	Cascade	USA	winter	winter
*-1 and -2 denote biological replicates

## Sheet: WGS
Sample	Other ID	Country of origin	Growth habit	Revised growth habit based on NJ classification
44C79-CL		Australia	spring	spring
AG-Comet		Australia	spring	spring
AG-Drover		Australia	spring	spring
AG-Emblem		Australia	spring	spring
AGG90043	BIENVENU	France	winter	winter
AGG90078	TRIBUTE	Canada	winter	spring
AGG90079	OAC TRITAN	Canada	winter	spring
AGG90508	BLN 156	Australia	winter	spring
AGG90544	CHINA D	China	winter	semi-winter
AGG90723	WESBELL	Australia	winter	winter
AGG91197	GROUSE	Australia	winter	spring
AGG93090	RX5S	Australia	winter	spring
AGG94478	363	China	winter	semi-winter
AGG94666	Oscar	Australia	spring	spring
AGG95183	Surpass 400	Australia	winter	spring
AGG95197	CGN 17306	Morocco	winter	winter
AGG95263	Gulle	Sweden	winter	spring
AGG95410	Liho	Germany	winter	spring
AGG95428	Janetzkis Weihenstepphaner, Janetzkis	Austria	winter	spring
AGG95436	CR2264 / 85	China	winter	semi-winter
AGG95437	Cubs Root	North korea	winter	semi-winter
AGG95451	Oro	Canada	winter	spring
AGG95554	Surpass 600	Australia	winter	spring
AGG95594	Zhongyou-za No.8	China	winter	semi-winter
AGG95598	Ding110	China	winter	semi-winter
AGG95600	P617	China	winter	semi-winter
AGG95603	03-p74-3	China	winter	semi-winter
AGG95605	03-p74-6	China	winter	semi-winter
AGG95606	03-p74-11	China	winter	semi-winter
AGG95612	06-6-3792	China	winter	semi-winter
AGG95616	05-P36 R	China	winter	semi-winter
AGG95618	ZY002	China	winter	semi-winter
AGG95620	ZY004	China	winter	semi-winter
AGG95621	ZY005	China	winter	semi-winter
AGG95623	ZY007	China	winter	semi-winter
AGG95630	ZY014	China	winter	semi-winter
AGG95632	ZY016	China	winter	semi-winter
AGG95635	GSL2	India	winter	winter
AGG95736	Belinda, B1/78	Germany	winter	winter
AGG95738	Bienvenue, R 33	France	winter	winter
AGG95746	Corina	Germany	winter	winter
AGG95792	Liranova	Germany	winter	winter
AGG95803	Maras	Germany	winter	winter
AGG95836	Skriverskij	Former Soviet Union	winter	winter
AGG95865	Aztec	Germany	winter	winter
AGG95868	Kabulena	Japan	winter	winter
AGG95914	Ligoris	Germany	winter	winter
AGG95917	Eurol	Germany	winter	winter
AGG96013	Novochart	Ukraine	winter	winter
AGG96026	Glacier	Sweden	winter	winter
AGG96042	Prominj	Former Soviet Union	winter	winter
AGG96047	Bristol	France	winter	winter
AGG96053	Samurai	France	winter	winter
AGG96056	Silvia	Germany	winter	winter
AGG96061	BK-257	Poland	winter	winter
AGG96067	Falcon	Germany	winter	winter
AGG96080	Snitynskij	Former Soviet Union	winter	winter
AGG96084	WW 986	Sweden	winter	winter
ATR-409		Australia	spring	spring
ATR-444		Australia	spring	spring
ATR-Beacon		Australia	spring	spring
ATR-Cobbler		Australia	spring	spring
ATR-Gem		Australia	spring	spring
ATR-Hyden		Australia	spring	spring
ATR-Marlin		Australia	spring	spring
ATR-Stringray		Australia	spring	spring
ATR-Stubby		Australia	spring	spring
ATR-Summitt		Australia	spring	spring
ATR502		Australia	spring	spring
ATR503		Australia	spring	spring
AV-Jade		Australia	spring	spring
AV-Ruby		Australia	spring	spring
AV-Sapphire		Australia	spring	spring
BonanzaTT		Australia	spring	spring
CC05006-1*		Australia	spring	spring
CC05006-2*		Australia	spring	spring
CC05015		Australia	spring	spring
CC05018		Australia	spring	spring
CC05033		Australia	spring	spring
CC05053		Australia	spring	spring
CC06010		Australia	spring	spring
CI06002		Australia	spring	spring
CI06003		Australia	spring	spring
CI06004		Australia	spring	spring
CI06005		Australia	spring	spring
CI06006		Australia	spring	spring
CI06011		Australia	spring	spring
Caracas-b		France	winter	winter
Charlton		Australia	spring	spring
Jet-Neuf-b		France	winter	winter
Monty		Australia	spring	spring
Muster		Australia	spring	spring
RT001		Australia	spring	spring
RT005		Australia	spring	spring
RT006		Australia	spring	spring
RT013		Australia	spring	spring
RT058		Australia	spring	spring
RT059		Australia	spring	spring
RT076		Australia	spring	spring
RT078		Australia	spring	spring
RT096		Australia	spring	spring
RT108		Australia	spring	spring
RT117		Australia	spring	spring
RT123		Australia	spring	spring
RT125		Australia	spring	spring
RT148		Australia	spring	spring
Rainbow		Australia	spring	spring
Rivette		Australia	spring	spring
Skipton		Australia	spring	spring
Tarcoola		Australia	spring	spring
ThumperTT		Australia	spring	spring
ThunderTT		Australia	spring	spring
TornadoTT		Australia	spring	spring
VIC001	06CC-011*706L*808W	Australia	spring x winter	spring x winter
VIC002	06CC-019*7010L*804W	Australia	spring x winter	spring x winter
VIC005	06CC-020*704L*805W	Australia	spring x winter	spring x winter
VIC006	06CC-043*7010L*805W	Australia	spring x winter	spring x winter
VIC007	06CC-043*7010L*809W	Australia	spring x winter	spring x winter
VIC009	06CC-044*703L*808W	Australia	spring x winter	spring x winter
VIC011	06CC-055*703L*808W	Australia	spring x winter	spring x winter
VIC013	06CC-055*708L*807W	Australia	spring x winter	spring x winter
VIC014	06CC-055*708L*809W	Australia	spring x winter	spring x winter
VIC015	06CC-056*707L*803W	Australia	spring x winter	spring x winter
VIC016	06CC-056*707L*808W	Australia	spring x winter	spring x winter
VIC017	06CC-057*701L*803W	Australia	spring x winter	spring x winter
VIC018	06CC-057*702L*801W	Australia	spring x winter	spring x winter
VIC019	06CC-067*703L*804W	Australia	spring x winter	spring x winter
VIC020	06CC-067*7019L*802W	Australia	spring x winter	spring x winter
VIC022	06CC-072*702L*803W	Australia	spring x winter	spring x winter
VIC023	06CC-076*703L*803W	Australia	spring x winter	spring x winter
VIC026	06CC-080*702L*808W	Australia	spring x winter	spring x winter
VIC031	06GC-038*707L*803W	Australia	spring x winter	spring x winter
VIC033	06GC-051*701L*807W	Australia	spring x winter	spring x winter
VIC034	06GC-051*709L*801W	Australia	spring x winter	spring x winter
VIC035	06GC-057*709L*802W	Australia	spring x winter	spring x winter
VIC037	06GC-060*7019L*802W	Australia	spring x winter	spring x winter
VIC038	06GC-038*7013W*803W	Australia	spring x winter	spring x winter
VIC044	06GC-056*707W*803W	Australia	spring x winter	spring x winter
VIC045	06GC-056*707W*808W	Australia	spring x winter	spring x winter
VIC048	06GC-057*7012W*802W	Australia	spring x winter	spring x winter
VIC050	06GC-058*7016W*808W	Australia	spring x winter	spring x winter
VIC051	06GC-059*709W*802W	Australia	spring x winter	spring x winter
VIC052	06GC-059*709W*804W	Australia	spring x winter	spring x winter
VIC053	06GC-060*702W*807W	Australia	spring x winter	spring x winter
VIC054	06GC-060*706W*807W	Australia	spring x winter	spring x winter
VIC058	06GC-017*707W*803W	Australia	spring x winter	spring x winter
VIC059	06GC-021*701W*8011W	Australia	spring x winter	spring x winter
Warrior-CL		Australia	spring	spring
Westar-10b		Australia	spring	spring
*biological replicates
