# Supplementary material for: Diversity and Genome Analysis of Australian and Global Oilseed Brassica napus L. Germplasm Using Transcriptomics and Whole Genome Re-sequencing
Source: Front Plant Sci. 2018 Apr 19;9:508. doi: 10.3389/fpls.2018.00508 (PMC5917405; doi:10.3389/fpls.2018.00508)
Supplement: TABLE S2 — List of c. 4 million high-confidence SNPs provided in a VCF-style format. [file Table_2.ZIP › META-INF/MANIFEST.MF]

Manifest-Version: 1.0
Created-By: 1.7.0_95 (Oracle Corporation)
