# Supplementary material for: Diversity and Genome Analysis of Australian and Global Oilseed Brassica napus L. Germplasm Using Transcriptomics and Whole Genome Re-sequencing
Source: Front Plant Sci. 2018 Apr 19;9:508. doi: 10.3389/fpls.2018.00508 (PMC5917405; doi:10.3389/fpls.2018.00508)
Supplement: TABLE S3 — Average number of SVs identified by both programs and total number of unique SVs remaining after each filtering step. [file Table_3.XLSX]

## Sheet: Sheet1
	Number of SVs
	Deletions	Insertions
Average SVs identified in individuals by Breakdancer	1068.4	-
Average SVs identified in individuals by Pindel	5392.9	903.3
Average SVs overlapping in individuals between both programs	5845.6	-
Total unique SVs across 134 individuals	85009	42559
Unique SVs > 50 bp	68213	33169
Unique SVs with minimum MAF 0.05*	10976	2556
*MAF filtering applied to unique SVs >50 bp
